# Supplementary material for: Haematological and immunological data of Chinese children infected with coronavirus disease 2019
Source: Data Brief. 2020 Jun 30;31:105953. doi: 10.1016/j.dib.2020.105953 (PMC7324312; doi:10.1016/j.dib.2020.105953)
Supplement: Supplementary file 1 [file mmc1.xlsx]

## Sheet: Sheet1
Age (months)	Asymptomatic (0=no, 1=yes)	Sex (1=Male, 2=Female)	WBC (x10^9/L)	HGB (g/L)	PLT (x10^9/L)	Neutrophils (x10^9/L)	Lymphocytes (x10^9/L)	Monocytes (x10^9/L)	IGG (g/L)	IGA (g/L)	IGM (g/L)	CD3 (cells/uL)	CD3CD4 (cells/uL)	CD3CD8 (cells/uL)	CD16CD56 (cells/uL)	CD19 (cells/uL)	IL2 (pg/ml)	IL4 (pg/ml)	IL6 (pg/ml)	IL10 (pg/ml)	TNFa (pg/ml)	IFNg (pg/ml)
108	0	1	8.55	133	435	4.2	3.7	0.59	11.5	1.43	2.09	2181			539	397	1.62	2.03	2.09	3.8	1.31	1.75
23	0	1	6.08	125	333	2.13	3.56	0.32	7.54	0.38	1.04	3474	2051	1191	386	698	2.79	2.52	5.08	6.57	5.76	8.59
8	0	1	10.78	101	332	4.24	5.88	0.42	4.79	0.24	0.78	2655	1613	966	428	891	4	13.38	31.95	14.16	19.55	33.57
167	0	1	6.42	150	275	3.21	2.65	0.52	9.82	1.58	0.48	1492	653	831	198	364	3.96	6.25	11.05	6.25	5.7	7.19
107	0	1							11.6	1.31	0.47						2.82	6.58	6.92	6.68	6.16	8.24
7	0	1							2.85	0.24	0.82	5204	3134	1778	804	1948	2.94	4.78	36.08	5.61	13.74	42.38
176	0	2	4.29	133	175	2.59	1.4	1.4	13.6	1.22	1.17	1181	528	401	128	379	1.85	5.22	4.65	4.89	3.3	4.15
102	0	1	7.9	114	374	4.58	2.92	0.29	10.2	1.68	0.96	2193	1133	1027	406	382	1.56	2.16	2.71	2.9	0.98	2.48
28	0	2	4.42	119	143	2.3	1.89	0.23	4.92	0.39	0.68	1237			175	428	1.66	3.01	17.04	12.58	1.17	17.89
133	0	1	6.84	145	360	3.78	2.57	0.38	12.4	2.36	1.55	3751	1337	1988	463	829	1.19	1.95	4.11	10.21	1.83	1.99
99	0	1	3.97	138	242	2.08	1.41	0.43	10	2.73	0.97	1146	640	381	2.4	336	1.66	2.84	4.11	5.1	1.62	4.73
160	0	1	5.68	160	375	2.93	1.97	0.46	12.4	1.48	0.95	1390	545	711	508	569	1.36	4.85	3.66	3.22	2.24	3.22
86	0	2	5.62	124	270	3.55	1.6	0.31	11.2	2.15	1	1582			99	450	1.62	2.53	3.08	3.73	1.43	2
5	0	1	6.74	105	280	1.1	5.05	0.42	2.55	0.24	0.39	3482			170	1626	1.9	3.06	3.77	6.16	1.73	4.89
81	0	1	6.6	111	22	4.92	1.37	0.28	11	1.19	0.67	667			297	317
3	0	1	11.23	111	751	2.36	7.81	0.71	3.32	0.23	0.26
175	0	1	5.11	141	293	2.26	2.15	0.46	9.29	2.06	0.64	1639			381	247	1.3	2.86	5.24	3.79	1.46	2.85
43	0	2	7.21	122	302	2.95	3.68	0.5	8.73	0.56	0.86	2449			127	660	1.43	2.07	10.14	3.95	1.04	2.05
15	0	1	7.54	124	189	1.92	4.67	0.93	4.75	0.41	0.84	3802	1820	1736	450	1094	1.27	2.02	30.78	34.91	1.59	19.32
13	0	2	6.12	111	395	0.91	4.65	0.38	4.66	0.24	0.63
2	0	2	7.45	118	511	1.86	4.58	0.71	4.62	0.23	0.38
24	0	2							6.12	0.28	0.76
9	0	1	18.16	94	386	8.14	8.39	1.49	4.66	0.28	0.7	5643			1695	796	2	3.78	70.83	6.68	2.08	3.74
44	0	2	5.19	118	192	2.26	2.47	0.44	3.95	0.41	0.75
97	0	2	5.78	128	343	2.18	3.11	0.34	12.3	1.27	1.55	2419			1222	492	1.36	2.13	2.92	2.5	0.85	1.12
139	0	1	6.3	141	239	3.7	1.9	0.39	12.2	1.68	0.61	1537	689	597	192	483	1	2.13	2.65	2.59	13.1	2.09
66	0	1	6.34	132	276	1.99	3.71	0.36	6.1	0.89	0.47	3076	1488	1443	275	344	1.71	4.42	3.52	4.05	1.91	3.45
29	0	1	6.19	123	251	1.74	3.89	0.35	5.79	0.62	0.47	4214	2226	1881	241	1257	1.35	2.1	3.65	3.36	1.42	2.18
68	0	1	16.09	125	278	13.97	1.38	0.69
181	0	1	5.46	149	262	3.11	1.66	0.64	12.2	2.16	0.9	1270	600	560	460	176	1.7	3.24	6.78	4.54	2.67	5.47
100	0	1	4.06	120	273	2.3	1.37	0.28				1060			59	230	1.03	2.03	2.67	3.78	1.6	2.66
96	0	1	0.75	67	14	0.3	0.18	0.01				169			11	0	1.52	2.54	15	7.62	1.04	4.48
156	0	1	3.9	144	326	1.86	1.46	1.46	13	2.59	0.95	842			308	118	1.21	2.75	2.69	2.99	1.24	2.5
92	0	1	5.11	132	373	1.95	2.54	0.5	8.48	0.96	1.03
180	0	2	4.92	132	204	2.77	1.67	0.46	14	3.19	0.92	3433	1966	1293	249	1102	1.27	1.8	4.01	2.79	1.06	1.96
125	0	1	2.67	119	229	1.37	0.98	0.29	9.74	2.06	0.63	596			177	192	1.06	2.25	20.44	7.49	0.84	14.15
73	0	2	4.58	114	235	1.95	1.92	0.55	8.73	1.18	1.41	2306	1227	1072	537	589	1.42	3.43	4.17	3.49	1.53	2.07
181	0	1	5.32	159	202	3.41	1.41	0.43	9.88	4.88	1.18	1140	613	433	446	248	1.29	1.59	3.08	3.02	0.83	2.4
118	0	1	6.99	128	197	4.77	1.37	0.56				1044	540	428	255	318	1.38	1.33	5.09	5.68	1.07	2.73
162	0	1	6.88	145	310	3.34	2.96	0.35	11.3	3.07	1.01	2056	1070	1068	311	828	1.71	4.88	7.37	3.31	4.35	4.62
154	0	2	7.27	133	186	4.94	1.87	0.34	12	2.14	1.57	1597	837	680	79	489	2.11	3.2	3.51	3.76	2.21	4.15
73	0	1	9.62	111	437	4.48	4.54	0.43	8.58	1.35	0.49	3137	1255	1737	961	1327	1.42	2.41	2.87	3.82	0.76	0.89
82	0	1	7.54	135	351	4.34	2.72	0.35	12	2.86	0.92	1885	1045	691	409	390	1.51	3.25	1.84	3.15	0.95	2.62
4	0	1	8.18	103	547	1.37	6.23	0.4	2.73	0.24	0.36	4998			382	976	1.57	2.98	3.49	9.08	1.57	2.98
113	0	1	2.33	133	101	1.03	0.96	0.31	8.88	2.13	1.28	917			207	198	3.98	10.71	24.23	11.7	7.03	8.57
205	0	1	7.92	129	329	4.14	3.3	0.37	11	1.86	1.08	2525	1144	1175	335	769	1.57	2.34	4.27	2.53	0.99	2.65
82	0	2	8.66	115	341	4.4	3.11	0.56	9.24	0.7	0.87	2135	1082	808	392	818	1.36	3.12	5.27	3.73	2.65	3.32
32	0	2	6.54	132	269	1.22	4.62	0.45	8.89	0.71	1.65	3012	1586	1225	639	702	2.76	5.27	4.58	5.47	2.36	4.63
105	0	1	9.78	123	424	6.5	2.57	0.65	9.63	0.98	0.97	1717	669	495	363	643	1.67	3.7	2.95	3.37	2.04	3.49
130	0	1	9.83	109	198	2.88	5.73	1.17	14.6	3.13	1.53	5360	747	4473	470	132	1.93	2.87	40.45	18.25	1.94	21.8
3	0	2	9	110	364	0.94	7.32	0.61	5.41	0.24	0.45	4682	3527	1253	944	1321	1.46	1.94	3.97	8.55	1.73	3.76
1	0	2	4.14	124	302	1.48	2.32	0.25	12.2	1.99	1.47	2032	1034	968	211	615	1.54	2.3	3.83	3.23	1.73	2
124	1	1	4.62	132	283	2.69	1.57	0.26	9.32	1.18	0.67	1713	958	556	142	510	1.73	1.72	4.97	4.34	1.32	2.58
46	0	1	4.3	125	211	1.59	2.4	0.2	10.7	0.7	1.08	2206	1072	1074	526	499	1.5	2.32	2.38	6.16	1.75	3.71
55	0	1	8.03	119	421	2.68	4.66	0.36	7.78	2.31	1.26	3434			308	1292	1.39	2.16	3.26	3.89	1.74	2.44
180	0	1	5.37	162	270	2.81	1.97	0.36	10	2.23	1.55	1664	609	828	501	324	2.45	4.67	3.97	4.08	4.76	7.08
84	1	1	6.55	132	301	4.04	2.06	0.38	8.85	1.34	0.89
1	0	2	8.36	87	630	2.69	4.74	0.6	5.36	0.24	0.26	3226			667	889	1.24	3.11	4.02	4.76	2.18	2.85
111	1	1	4.21	139	207	2.09	1.67	0.33	11.5	1.73	1.21	1872			98	362	1.52	2.07	3.99	3.51	1.41	4.79
39	0	1	11.28	101	260	8.24	1.97	1.03	8.1	0.93	1.65	1926	1230	680	128	799	1.71	3.24	13.1	6.06	1.71	4.54
73	0	1	7.75	118	245	2.83	3.95	0.41	7.16	1.21	0.66						1.09	2.21	2.04	2.45	1.35	2.01
145	1	2	5.77	135	274	3.4	1.98	0.34	8.76	1.71	0.9	1467			90	585	1.06	2.41	2.59	2.66	0.95	1.71
88	0	1							11.2	2.35	0.89	1549			76	270	1.15	2.26	2.33	2.71	1.23	2.74
47	0	1	15.35	120	295	5.11	9.03	0.85	11.9	0.8	1.02	5382	2876	2149	317	1454	1.15	2.47	8.35	4.07	1.38	2.9
27	1	2	10.74	129	362	3.39	6.67	0.48	7.63	0.42	0.6	4035	2534	1371	261	1695	1.2	2.11	2.49	3.43	1.18	2.12
166	0	1	5.54	120	196	2.82	1.95	0.63	12.1	2.5	0.75	1868	924	1018	137	339	1.46	3.79	5.23	3.6	1.87	3.92
146	1	1	7.99	116	335	4.44	2.96	0.39	8.55	1.19	0.62	2391	1280	954	150	801	0.87	2.16	3.8	2.79	0.92	1.95
87	1	2	6.58	120	284	1.95	4.03	0.45	10.1	1.82	0.81	3518	1767	1425	195	830	1.74	2.86	3.96	3.41	2.08	2.39
63	1	2	6.14	128	232	2.52	2.77	0.28	6.64	1.21	0.64	2268	1126	971	440	570	1.42	3.59	2.09	3.08	1.22	1.14
75	0	1	6.42	133	332	2.42	3.23	0.52	11.2	1.69	1.15
144	0	2	4.99	139	274	2.85	1.8	0.26	14.2	1.69	1.24	1947	1015	928	114	420	0.67	0.3	3.2	1.24	0	1.48
42	0	1	6.6	119	341	2	4.03	0.43	5.26	0.69	0.65	3024	1670	1245	234	946	1.83	3.57	4.66	5.37	2.29	4.76
168	1	1	5.38	136	257	3.1	1.78	0.43	11.5	1.12	0.72	1691	733	887	87	276	1.33	1.85	6.55	3.07	1.67	1.78
138	1	1	7.09	132	203	3.53	2.71	0.6	12.3	1.79	0.77	2280	1010	1159	138	783	1.54	3.64	3.34	2.87	2.37	3.15
130	1	2	6.59	123	235	3.13	2.86	0.41	11.7	1.45	0.6	2185	1324	824	372	562	3.62	3.06	7.47	6.55	6.67	8.95
64	0	1	7.4	125	342	3.31	3.41	0.41	7.75	1.27	1.09	2969	1556	1288	468	501	1.47	2.57	2.46	4.01	1.27	1.7
124	0	2	7.63	103	145	4.81	1.97	0.79	9.97	1.44	1.01	3041	1601	1449	176	388	1.48	2.74	4.06	3.37	1.83	2.89
84	0	1							9.1	2.65	1.17	1939	721	1022	269	511	1.29	2.58	2.37	3.89	2.06	1.61
9	0	2	9.3	119	454	2	6.41	0.61	4.31	0.24	0.47	4495	1832	2355	1317	1817	1.43	3.03	3.32	3.86	1.92	2.86
35	0	1							13	1.05	1.72						1.37	1.83	5.38	3.74	2.03	2.23
8	0	2							5.78	0.42	0.68
17	0	1	8.09	116	353	1.05	6.67	0.29	3.87	0.24	0.6	5607	3585	2194	479	2022	1.13	1.38	1.62	3.11	1.4	3.42
157	0	2	6.46	128	246	3.61	2.41	0.34	10.8	1.01	1.82	1554	760	679	366	400	1.12	2.83	2.66	2.37	1.76	0.5
10	1	1							4.57	0.37	0.62	5256			249	1420	0.96	1.29	3.66	2.87	1.4	1.49
11	0	1	10.23	126	229	1.52	7.92	0.56	5.22	0.24	0.56	4670			216	1906	1.58	2.86	3.7	3.29	2.27	2.6
117	0	1	7.64	126	273	4.35	2.42	0.4	12	1.37	0.89	2045	1172	915	201	469	1.16	2.29	4.51	3.06	1.34	2.51
56	1	1	7.9	127	354	3.5	3.44	0.54	8.68	0.6	1.11	1879			582	603	1.57	2.72	2.63	3.45	1.7	2.54
153	1	1	4.02	139	286	1.69	1.84	0.32	8.3	1.27	0.81	1267			96	370	1.44	3.03	1.96	2.93	1.02	1.66
102	0	2	7.25	132	480	3.79	2.65	0.64	11.2	3.46	0.83						1.52	2.58	7.63	3.56	0.69	3.16
96	0	1	7.87	110	272	5.32	2.16	0.36	11	2.3	1.39	1878	1033	599	221	303	1.51	3.73	11.85	5.56	1.8	10.5
5	0	1	9.92	98	341	2.14	6.84	0.58
13	0	1	11.96	100	184	7.77	2.48	1.69	6.25	0.42	0.84	819	414	342	141	1156	1.03	4.02	120.31	33.38	4.47	1.92
3	0	2	5.54	87	240	0.92	4.26	0.25	4.51	0.24	0.48	5634	3918	1281	645	3685	1.82	3.24	7.15	5.76	2.03	6.7
1	0	1	4.51	138	94	1.32	2.25	0.61	6.85	0.24	0.36	3242	2034	1200	236	718	1.29	3.37	2.47	4.63	1.8	3.01
1	0	1	7.66	132	399	1.12	5.57	0.71	7.36	0.24	0.36	2304	1673	709	439	483	1.63	2.71	3.52	6.58	1.63	3.57
0	0	2	19.23	183	265	15.3	2.61	1.17	8.75	0.24	0.18	1315	985	324	144	505	1.89	2.96	14.31	8.81	2.22	3.65
0	0	1	8.64	146	245	4.28	3.08	0.79	9.56	0.24	0.18	2210	1895	300	108	607	1.65	2.09	9.79	4.28	1.22	2.87
0	0	2	6.08	146	230	3.02	1.79	0.89	4.37	0.24	0.18	2746	2108	624	442	1460	1.57	2.8	36.54	5.22	2.03	2.02
0	0	2	14.27	120	302	9.99	2.19	1.52	8.73	0.24	0.18	1695	1427	235	37	229	1.76	2.68	53.46	6.17	1.52	7.92
156	1	1	6.7	133	371	2.89	3.13	0.6	11.9	2.97	0.69	1036			154	183	0.96	2.83	2.37	2.47	1.37	1.95
42	0	1	7.24	120	257	3.27	3.39	0.37	9.52	1.68	0.72	1870	928	711	371	654	1.35	3.04	3.13	3.64	0.98	2.38
138	0	1	4.29	129	233	1.56	2.12	0.44	8.18	1.3	0.73	1598	883	476	382	289	2.36	3.24	8.04	4.33	2.58	3.91
2	0	1	5.5	126	361	2.07	2.25	0.53	9.7	1.87	0.4	1547	775	676	430	426	0.98	2.82	3	1.9	1.58	2.45
115	0	2	6.82	142	290	3.26	3.06	0.36	12	2.88	1.61	2648	1261	1219	391	775	0.67	1.81	3.21	3.42	1.06	1.89
175	1	1	4.23	152	149	2.59	1.33	0.26	12.8	1.97	0.72	1686	712	973	564	419	1.28	2.46	3.57	3.31	1.5	2.87
157	1	2	3.83	110	215	1.48	1.85	0.34	14.7	1.2	1.23	1263	499	718	376	376	1.2	3.36	2.95	2.8	1.68	3.38
86	1	1	7.05	121	314	2.85	3.52	0.48	9.84	0.84	0.49	2249	959	1055	680	662	1.84	3	3.18	4.22	2.01	4.22
29	0	2	7.62	124	241	2.32	4.69	0.39	9.38	0.57	1.04	2495	977		1344	1123	1.34	2.15	2.87	3.85	1.14	3.2
146	0	1	4.45	131	230	1.45	1.93	0.57	12.3	0.77	0.89	1179	484	556	134	261	1.41	4.89	3.06	3.44	1.71	4.33
67	0	1	4.96	122	215	2.28	2.31	0.23	11.8	1.32	1.49	1434			396	279	0.92	2.12	1.62	4.52	1.56	3.66
122	0	1	7.91	125	278	5.16	1.75	0.57	9.34	1.25	1.48	898	343	411	476	170	1.66	2.32	7.91	3.67	2.71	2.71
180	1	1	9.03	132	484	6.24	2.08	0.52	11.9	1.36	1.63	1895	1124	706	841	447	1.23	2.75	3.32	3.14	1.15	2.46
30	0	1	5.02	123	259	0.59	3.94	0.47	6.15	0.42	1.14	3451	2154	1060	471	492	1.44	2.58	4.3	54.93	1.71	14.19
153	1	2	7.7	125	304	4.25	2.84	0.45	7.78	1.33	0.91	1942			88	688	1.56	1.96	2.76	3.05	1.55	2.6
99	0	1	3.66	121	241	1.75	1.58	0.32	9.73	2.58	1.13	1194			117	266	1.34	2.38	5.32	4.31	2.17	4.22
145	0	2	5.7	119	255	3.9	1.42	0.25	11.3	1.6	1.35
112	1	1	6.41	133	293	2.78	2.88	0.25	9.75	1.1	1.45	2310			104	561	2.77	6.13	4.36	4.53	2.48	2.35
166	1	1	8.98	146	317	6.25	1.86	0.4	11.5	1.63	1.36	1561	867	793	189	539	1.51	2.28	5.03	3.25	1.89	4.21
78	0	1	4.82	138	239	2.02	2.35	0.31	10.5	1.06	1.87	1965	683	1078	203	732	0.85	2.1	2.94	3.01	1.62	2.57
9	0	1	8.27	102	426	1.92	5.55	0.44	9.11	0.95	0.83	3197	2069	1148	331	1476	1.33	4.15	14.78	4.56	2.06	7.2
3	0	2	11.64	107	304	1.83	8.9	0.76	3	0.24	0.4	5851	4529	1281	873	4562	0.82	1.39	8.09	5.21	1.62	3.84
115	1	2	3.42	134	271	1.81	1.34	0.25	11.8	1.73	1.5						0.64	1.79	1.43	2.75	1.03	1.32
2	0	2	8.49	102	736	2.95	4.05	0.97									1.25	3.51	11.96	4.58	1.19	3.36
167	1	1	7.01	160	250	3.72	2.69	0.5	11.5	1.39	0.73	1667			509	432	1.23	1.73	3.53	2.82	0.84	2.06
99	1	2	5.27	135	290	2.38	2.53	0.3	10.3	0.77	1.6	2112			508	626	0.97	1.95	2.78	2.5	0.61	1.89
0	1	1	5.77	147	362	3.12	1.98	0.48	11	0.88	0.68	1171			207	432	0.85	3.24	4.43	2.7	1.16	2.63
8	0	2	4.52	112	339	0.61	3.23	0.44	2.96	0.25	0.62	2620	1819	793	326	749	1.83	2.04	3.03	3.32	1.87	2.78
60	1	2
187	0	1	4.74	165	155	3.23	1.15	0.21	11.6	1.43	1.4	1388	810	598	86	961	1.54	1.58	2.19	2.85	1.44	1.78
151	0	1	7.72	139	368	3.62	2.43	0.86	8.26	1.31	0.92	2024	995	939	212	561	1.45	2.07	14.13	3.19	1.36	2.11
108	0	2	5.65	124	232	1.8	3.21	0.48	9.72	0.68	0.51	1841			316	708	1.06	0.77	1.96	3.8	1.31	3.22
93	0	1	7.8	139	312	4.23	2.97	0.44	10.7	2.21	1.14	2625	1221	1346	521	878	1.54	1.91	8.42	3.73	0.9	1.73
116	1	1															1.48	1.91	3.68	3.22	2.03	5.56
148	0	1	6.53	126	330	3.69	1.56	0.61	9.19	1.69	1.5	1003			87	416	0.81	1.06	10.41	2.5	1.06	2.94
6	0	2	7.09	115	474	1.5	5.14	0.35	5.2	0.34	0.51	4597	3524	1027	307	1021	1.18	1.71	3.25	3.63	1.24	2.5
4	0	1	10.54	113	465	5.9	3.34	0.78	3.58	0.25	0.55						1.33	2.46	7.34	4.39	2.78	3.78
27	0	1	9.18	140	289	1.96	6.07	0.52	6.53	0.47	0.85						1.14	2.47	2.19	4.21	1.55	2.51
96	0	1	5.47	136	352	2.5	2.34	0.4	11.8	1.75	0.86						1.18	2.52	4.94	2.93	0.89	2
6	0	1	7.24	106	349	1.59	5.14	0.4
139	1	2	8.11	127	387	4.85	2.71	0.47	10.4	3	0.88	2540	1231	1259	334	488	1.02	2.54	10.22	2.05	0.42	3
71	0	2	8.06	136	426	4.28	3.38	0.3	11.2	1.17	1.37						1.26	3.7	2.64	4.02	1.65	2.8
115	0	1	7.32	121	314	3.77	2.7	0.63	12.21	2.46	0.81	1682	531	1006	1090	356	1.02	1.84	4.07	3.05	0.44	1.01
142	0	1	5.9	130	319	2.59	2.78	0.39	10.2	3.4	1.27						2.18	3.98	5.32	3.5	2.27	5.58
86	1	2	7.76	133	350	3.2	3.77	0.51	9.3	1.21	0.79	2426	1120	1010	437	682	1.19	1.78	2.11	2.61	1.19	2.52
148	0	2	6.2	143	287	3.64	1.78	0.43	12.8	1.53	1.05	2133	1045	974	374	534	1.23	2.47	2.6	2.78	1.17	3.02
2	0	1	9.3	95	548	3	5.35	0.8				3820	2033	1567	374	1776	1.84	2.53	5.94	5.45	1.48	3.59
25	0	2	8.53	121	414	2.19	5.64	0.51	4.96	0.33	0.95	3554	2071	1152	180	1984	1.59	2.72	2.47	3.91	1.7	1.53
178	1	2	7.16	123	263	3.69	2.78	0.57	12.3	1.3	1.38	2703	1418	1191	198	626	1.15	1.79	2.22	2.44	0.88	1.85
112	0	1	6.77	133	273	3.13	2.95	0.41	13.3	1.51	0.75	2948	1434	1333	1111	712	1.22	2.03	4.06	3.44	1.62	2.85
157	0	1	6.76	130	379	3.08	3.02	0.42	11.9	2.61	0.67	1497	828	574	1315	640	1.43	2.71	3.98	3.58	2.27	2.81
48	0	1	5.37	112	209	0.74	4.04	0.54	3.21	0.52	0.18	4313	801	3183	1487	17	1.47	3	3.95	2.77	1.19	2.54
166	0	1	3.8	124	178	2.03	1.34	0.29
187	0	2					2.55										1.33	2.09	3.95	2.72	1.08	3.8
192	0	2	9.15	131	308	6.63	2.11	0.39	12.7	3.36	1.04						1.59	2.04	3.32	2.43	1.02	2.34
78	0	1	7.14	130	331	4.02	2.33	0.46									1.05	3.31	2.01	2.35	0.71	2.75
113	1	1	6.8	146	336	4.59	1.66	0.37	15.5	1.88	1.39	1952	473	458	198	574	1.12	4.39	7.09	3.12	1.63	2.28
76	0	1	9.52	147	340	4.28	3.98	0.59	10.1	1.45	1.25	2883	1302	1205	1454	585	1.13	2.68	2.49	2.56	1.29	2.65
53	0	1							7.48	0.53	1.4	2337	1139	1248	209	709	1.11	2.09	3.14	4.91	0.55	1.87
29	0	1							7.46	0.58	1.58	3620	1719	1736	462	649	1.24	4.42	13.77	3.29	1.96	3.17
116	1	1	5.34	118	290	2.4	2.42	0.31	10.5	1.4	0.86	1702	829	676	562	366	1.47	2.18	3.57	3.27	1.79	2.66
144	1	1					2.68
11	0	1	5.19	124	238	2.74	1.52	0.9	4.46	0.24	0.56						1.83	3.05	12.66	8.97	2.5	55.17
164	1	1	5.83	150	252	3.43	1.8	0.55	15	3.69	1.07	1697	868	760	238	441	1.24	1.51	2.89	2.59	1.6	1.8
157	0	2	5.92	139	252	3.84	1.59	0.35	12.7	1.7	1.09	2015	1214	761	282	635	1.25	3.1	5.33	3.14	0.92	3.02
18	0	2	4.11	111	282	0.6	3.1	0.36	10.2	0.23	0.18	2386	1754	679	149	401	1.13	2.83	4.99	4.02	1.75	2.92
150	1	2	6.64	138	370	3.71	2.37	0.4	14.4	3.07	0.82						0.99	1.71	2.64	2.08	1.41	1.9
96	0	1	11.27	141	208	6.85	3.73	0.52									1.32	2.11	3.46	3.07	1.51	2.15
96	0	1	7.41	140	218	3.38	3.05	0.42	9.19	2.47	1.21						1.33	4.68	4.26	4.24	1.82	2.35
164	1	1	7.7	145	241	4.7	2.12	0.49	11.1	1.81	0.84	1303			229	247	1.27	2.25	11.11	2.63	1.2	1.12
4	0	1	11.96	118	528	1.54	9.49	0.62	3.83	0.23	0.41	3812	2072	1563	887	3017	1.67	2.54	2.99	4.44	1.97	4.03
7	0	2	7.89	111	386	2.05	5.19	0.43	3.1	0.24	0.52	2929			90	1851	1.08	2.21	2.95	2.41	1.69	3.16
180	1	1	6.15	152	129	3.32	2.29	0.41	10.6	1.09	0.5	2708	1495	1126	401	1036	1.1	1.42	3.63	3.29	2.23	1.67
155	1	1	5.5	137	313	2.56	2.4	0.32	9.99	2.96	0.97	2252	1158	902	175	539	1.51	2.01	4.05	2.34	1.27	2.04
141	0	1	6.21	134	287	3.43	2.45	0.2	8.89	3.72	0.58	2599	1643	891	645	823	1.73	1.81	2.79	3.73	2.75	5.55
130	0	2	5.76	114	259	2.91	2.38	0.37	7.64	0.82	0.93	2030	999	893	198	626	1.06	2.66	2.75	1.94	0.62	1.73
82	1	2	4.12	127	211	2.06	1.8	0.21	9.58	1.32	0.95	1191			91	458	1.46	5.13	6.12	5.45	1.95	5.6
5	0	1	6.97	122	368	0.96	5.33	0.48	2.3	0.24	0.58
73	1	2	5.3	126	320	1.9		0.37	9.6	1.68	1.45	1789			281	456	1.63	2.03	2.1	3.76	1.6	2.07
0	0	1	2.85	131	175	1.02	1.44	0.38	8	0.54	0.82	1190	635	514	189	187	1.13	1.95	9.78	8.64	1.31	8.56
171	0	2	3.26	143	191	1.26	1.6	0.33	10.4	1.54	1.05	1481	589	724	342	267	1.26	1.87	5.92	3.84	1.28	3.82
83	0	2	3.4	129	314	1.23	1.91	0.23	12	1.32	1.65	1414	549	806	549	312
14	0	1	9.22	107	250	2.11	5.54	0.53	6.66	0.24	1.12
50	0	2	8.67	116	214	3.84	4.09	0.53	14.8	0.92	1.43	2654	1381	647	226	789
7	0	1	7.54	126	439	1.37	5.18	0.85	4.94	0.85	0.49	2921				1347	1.78	3.22	7.92	4.72	2.22	5.99
20	0	2	4.97	115	172	1.68	2.48	0.81
25	0	2	5.23	136	390	2.12	2.7	0.32	7.65	0.27	0.51	3957	1990	1610	1031	1191	1.23	2.45	5.71	7.34	1.52	3.23
0	0	2	7.45	132	228	2.98	3.35	0.34	14.2	1.52	1.27	2230			199	754
123	0	2	9.05	129	282	5.41	3.19	0.38	11	1.25	1.27	2497	1252	1009	613	424	1.78	2.3	5.76	3.82	2.07	1.72
0	0	2	6.77	111	458	1.82	4.45	0.33	3.48	0.24	0.62	3004			489	887
7	0	2	6.14	107	388	2.31	3.28	0.41	4.86	0.24	0.39
172	0	2	3.02	108	218	1.68	1	0.28	10.6	1.51	1.36
142	0	2	4.02	117	212	1.47	2.17	0.25	10.6	0.87	0.95	1917	1035	818	197	403	1.6	2.54	2.63	2.29	1.19	2.4
122	0	1	6.92	145	284	3.42	3.1	0.3	10.3	1.59	0.77	1433			310	228
7	0	1	6.15	96	205	0.77	4.93	0.39	4.8	0.24	0.76	2499			922	1518
11	0	1	8.09	110	282	3.88	3.45	0.74	5.79	0.24	0.52	3523			1050	1482
37	0	1	5.97	120	256	2.62	3.01	0.22	6.87	0.48	0.85	1864	904	806	165	696	1.34	2.43	2.98	4.51	1.58	4.99
13	0	2	7.01	115	217	1.3	5.07	0.54	6.67	0.29	1.16	3622	1863	1759	914	574	1.66	1.23	2.35	4.59	0.82	3.83
10	0	2	5.68	151	378	0.98	4.57	0.12	1.53	0.24	0.18	268	155	102	11	830	1.75	3.01	3868.86	326.93	2.15	16.98
0	0	1	6.27	96	379	1.48	3.49	1.18	3.26	0.24	0.28
142	1	2	5.63	117	282	1.95	3.27	0.36	11.4	0.64	1.47	2531			324	471
0	0	1	5.79	110	255	2.05	3.23	0.42	5.43	0.5	0.9	2534			408	772
90	0	2	5.23	127	274	1.73	3.09	0.25	9.2	1.15	1.51	2871	1700	841	148	737	1.22	2.31	2.19	3.19	1.13	2.86
13	0	1	11.5	120	481	2.05	8.57	0.78	11	0.72	1.32	5639			2021	630
12	0	2	5.49	116	271	0.29	4.64	0.36	6.14	0.28	0.49	3158	1767	1281	788	774	1.82	3.2	2.7	4.25	2.41	2.78
112	0	1	6.13	130	325	3.26	2.5	0.3	11.1	1.63	1.17	2079	731	1290	262	483	1.23	2.29	2.69	3.29	1.92	2.74
111	0	2	4.74	134	457	2.67	1.7	0.26	13.9	1.57	1.13	1432	688	592	270	291	1.71	3.55	3.88	4.1	2.97	4.2
3	0	1	7	114	450	1.35	4.69	0.53	8.54	0.24	0.53	3819	1947	1653	774	611	4.6	16.31	64.34	8.81	22.74	59.32
39	0	1	11.05	144	337	2.29	8.06	0.57				2446	1351	849	342	1.37	0.86	1.8	1.41	2.38	0.66	2.15
154	0	1	3.65	130	263	1.72	1.5	0.4	11.1	1.28	0.4
6	0	2	9.05	120	373	1.65	6.49	0.79	5.22	0.34	0.62	4401	3143	1025	962	934
50	0	1	10.73	126	466	6.32	2.87	1.43	8.47	1.86	0.6	2246	926	1347	390	603	1.64	2.69	12.54	3.9	1.9	3.65
44	0	2	9.1	129	336	2.95	5.59	0.39	8.39	0.57	0.7	4738	2573	1817	588	1476
30	0	2	7.93	128	368	2.62	4.93	0.3	10.7	1.07	1.89	5365	2374		525		2.37	2.66	4.95	3.78	0.59	2.57
151	0	2	5.77	123	371	3.14	2.33	0.21	12.2	2.6	1.02	1734	806	840	166	844	1.07	1.53	3.56	1.92	1.86	1.66
91	1	1	5.36	137	247	1.46	3.56	0.26	6.89	1.54	1.48	3212	1845	1246	581	576	1.59	3.33	1.88	2.93	0.69	1.43
9	0	1	8.27	102	426	1.92	5.55	0.44	9.28	0.94	0.8	3197	2069	1148	331	1476	1.33	4.15	14.78	4.56	2.06	7.2
11	0	2	3.86	107	194	0.82	2.62	0.38	7.01	0.27	0.74	1971	1242	654	477	622	9.58	3.58	17.92	26.15	4.78	13.2
31	0	1	5.51	129	278	1.72	3.24	0.3	6.72	0.5	1.09	2082	1143	724	108	1023	1.01	1.58	2.93	3.45	1.65	1.66
91	1	1	6.1	136	452	3.2	2.53	0.27	12.2	1.74	0.69	1601	839	555	648	345	1.35	3.36	2.47	3.29	0.96	5.18
126	0	1	9.58	121	278	7.41	1.56	0.54	8.19	1.57	0.94						1.18	3.33	5.3	3.49	1.52	1.74
96	0	1	6.33	130	297	2.67	2.89	0.44	13.1	2.4	1.74	1989			443	329	1.3	2.29	3.71	4.17	1.26	2.84
11	0	2	8.57	117	412	1.66	6.49	0.36	5.31	0.24	0.52	2713			323	1021	1.83	4.43	6.12	9.87	2.38	7.33
0	0	2	4.58	126	374	2.34	1.83	0.26	9.49	1.13	1.05	1487			82	338	1.64	2.95	3.71	3.1	3.68	4.27
75	1	2	7.74	120	303	3.53	3.66	0.39	9.36	1.14	1.44	1970			271	463	3.17	3.7	6.12	4.77	5.81	6.84
108	0	1	8.68	152	307	4.17	3.69	0.52	9.04	1.31	1.02	2073			379	458	3.04	5.47	6.63	5.94	6	7.43
59	0	2	6.93	132	396	1.88	3.51	0.61	10.2	0.72	1.29	2437			589	843	1.02	1.39	2.36	4.26	2.11	2.28
118	1	2	3.69	121	247	1.61	1.79	0.23	9.92	1.61	1.2	1231			171	264	4.59	3.11	7.06	5	6.33	6.7
87	0	1	6.11	128	211	2.35	2.9	0.55	10	2.08	0.57	1908	1012	714	106	564	2.06	3.42	4.71	3.68	2.73	4.05
117	0	1	4.32	128	282	1.85	1.93	0.38	8.95	1.12	1.1	1505	739	589	240	369	0.79	1.72	1.93	2.97	0.63	1.61
74	0	2	4.14	133	238	1.85	1.9	0.28	8.02	0.8	1.22	1732	763	980	239	246
100	0	1	5.38	128	294	2.19	2.69	0.38	8.34	1.58	0.79	2022	1102	836	299	575	2.13	3.74	3.53	4.29	2.86	3.96
35	1	1	11.22	144	263	4.26	5.93	0.69	7.77	0.76	0.94	3740	2059	1548	1148	1575	1.85	2.63	4.18	4.5	2.13	4.34
83	0	2	3.47	133	177	1.1	2.01	0.26	9.2	2.34	1.93
3	0	1	6.58	120	442	1.01	4.9	0.61	3.86	0.24	0.32	3614			507	1172	1.47	2.78	3.55	4.96	1.35	2.73
35	1	2	5.79	122	344	1.24	4.01	0.35	7.37	0.31	0.54	2844	1569	1031	696	1204	1.54	3.33	3.32	3.89	1.59	5.04
158	0	1	12.54	136	362	8.66	2.89	0.75	9.82	2.67	1.12	2413	961	1297	647	494	2.05	3.72	6.57	3.96	2.61	4.46
87	0	2	5.46	144	265	1.65	3.23	0.35	11.4	1	1.56	2826	1368	1278	802	599	1.35	2.33	3.03	3.64	1.7	3.11
49	0	2	9.39	125	360	5.02	3.38	0.53	9.4	0.9	1.32	3003	1643	1222	389	926	1.76	3.19	3.6	3.23	2.25	3.2
72	1	2	5.93	125	234	2.26	2.85	0.46	8.74	1.24	0.59	2319	1226	1022	157	553	1.2	2.52	3.17	3.26	1.19	2.86
64	1	1	6.44	130	228	2.89	3.08	0.32	8.66	1.21	1.58	2134	1066	1018	257	458	1.2	2.17	2.07	2.49	0.72	1.02
117	1	1	7.14	134	429	3.17	2.67	0.41	9.86	1.79	1.13	2501	842	1442	421	504	1.29	3.43	3.79	2.96	1.82	3.35
139	0	1	6.5	139	234	3.66	1.96	0.4	13.4	3.51	1.09	2021	806	1029	400	315	1.67	3.45	3.17	3.49	2.59	3.54
8	0	2	13.81	120	435	1.1	11.72	0.51	6.22	0.27	0.79	10627	4022	2964	286	659
25	0	1	9.54	124	471	78.3	1.13	9.6	9.17	0.6	1.45	2952	1820	1135	253	1057
